# Supplementary material for: Predicting Solubility Enhancement of Trans-Resveratrol and Hesperetin in Binary Solvent Mixtures Using New Hansen Parameters
Source: Molecules. 2026 Mar 28;31(7):1117. doi: 10.3390/molecules31071117 (PMC13074312; doi:10.3390/molecules31071117)
Supplement: Supplementary file 1 [file molecules-31-01117-s001.zip]

Archive with 1 entries (1 files):
- molecules-4115130-supplementary.pdf
